# Supplementary material for: Effects of Bilateral Robotic Arm Training in Stroke Patients: A Systematic Review and Meta-Analysis
Source: Med Sci (Basel). 2026 Jun 5;14(2):293. doi: 10.3390/medsci14020293 (PMC13302995; doi:10.3390/medsci14020293)
Supplement: Supplementary file 1 [file medsci-14-00293-s001.zip]

Archive with 6 entries (4 files):
- medsci-4235782-supplementary/
- medsci-4235782-supplementary/Supplementary 1 Search Strategy .docx
- medsci-4235782-supplementary/Supplementary 2 Adverse event.docx
- medsci-4235782-supplementary/__MACOSX/
- medsci-4235782-supplementary/__MACOSX/._Supplementary 1 Search Strategy .docx
- medsci-4235782-supplementary/__MACOSX/._Supplementary 2 Adverse event.docx
